# Supplementary material for: Bovine Placentome-Derived Extracellular Matrix: A Sustainable 3D Scaffold for Cultivated Meat
Source: Bioengineering (Basel). 2024 Aug 21;11(8):854. doi: 10.3390/bioengineering11080854 (PMC11352162; doi:10.3390/bioengineering11080854)
Supplement: Supplementary file 1 [file bioengineering-11-00854-s001.zip]

Archive with 3 entries (3 files):
- bioengineering-3140463-supplementary-Figure S1.pdf
- bioengineering-3140463-supplementary-Video S1.mov
- bioengineering-3140463-supplementary-Video S2.mov
